# Supplementary material for: Evidence for Transcript Networks Composed of Chimeric RNAs in Human Cells
Source: PLoS One. 2012 Jan 4;7(1):e28213. doi: 10.1371/journal.pone.0028213 (PMC3251577; doi:10.1371/journal.pone.0028213)
Supplement: Table S2 — Validation results of chimeric transcripts by RNase protection assays. This table lists the RACE name, the pool of poly-A+RNA used, description of the probes, a summary of the RNase Protection Assay screening with a detailed interpretation of the results based on the autoradiography gel. (XLSX) [file pone.0028213.s023.xlsx]

## Sheet: Sheet1
TABLE S1
		positive tissues		probe (upstream to the junction)						probe (downstream to the junction)						total probe size	Rnase Protection Assay	primer design	PCR amplification with SP6 and T7 primers	SP6 riboprobe	RPA - SP6 riboprobe	Rnase Protection Assay - SP6 probe			T7 riboprobe	RPA - T7 riboprobe	Rnase Protection Assay - T7 probe							Does the junction contain a duplicated sequence?
																						BAND #1					BAND #1		BAND #2		BAND #3
ID	RACE name	tissues	number	probe sequence	probe size	probe strand	protected gene	protected gene strand	protected chromosomal region	probe sequence	probe size	probe strand	protected gene	protected gene strand	protected chromosomal region	nt						protected band SP6 (nt)	expected band SP6 (nt)	INTERPRETATION of the result			protected band T7 (nt)	expected band T7 (nt)	protected band T7 (nt)	expected band T7 (nt)	protected band T7 (nt)	expected band T7 (nt)	INTERPRETATION of the result
7552_B04	chr21_31986001_31986114_m_primer_5race_36.chr21_33643565_33643719_p_primer_5race_11	OvaPla,BrCereb,	2	GCATCTTGCCTATGAACCATAACAATATAGGCACAACCCCTGGGAGGAATCATATTAATTGATTCAATTGGACCAAACTCTTCCAAGAGACTGGCAACATCCTGCTGAGTAGTTCTGTTGTCCGCAGCCGC	131	plus	SFRS15	minus	chr21:31986062-31986602	AGGTGGAAAAAAATCTAAAATCTCCTCAAAAAGTAGAGGTCGACATCATAGATGACAACTTTATCCTGAGGTGGAACAGGAGCGA	85	plus	IFNAR1	plus	chr21:33629698-33629781	216		yes	YES	YES	done	100-125	131	protection of the native exon	YES	done	<100	85					chimeric transcript not validated or below the threshold of detection	No
7552_C12	chr21_45051294_45051383_m_primer_5race_11.chr21_46247733_46248355_p_primer_5race_41	GM06990,Fetal,	2	TCGCAGTAGGCCTTCATCAGCTTGCTCAGCGGCGTGTGCCTCTTGATCTTGAACTGCACCACGGAGCCGTCCTGCC	76	plus	SUMO3	minus	chr21:45058326-45058401	AGGCTGCTCTCTTCTCAGATGGCAACTCGCAGGGCGCCACGCCCGCTGCCATCGAGAAGGCCGTGCAGGAAGCCCAGCGGGCAGGCATCGAGATCTTCGTGGTGGTCGTGGGCCGCCAGGTGAATGAGCCCCACATCCGCGTCCTGGTCACCGGCAAGACGGCCGAGTACGAC	173	plus	COL6A1	plus	chr21:46248080-46248253	249		yes	YES	YES	done	75	76	protection of the native exon	YES	done	175	173					chimeric transcript not validated or below the threshold of detection	No
7552_D12	chr21_45051294_45051383_m_primer_5race_11.chr21_46247733_46248355_p_primer_5race_41	GM06990,Fetal,	2	GCCAGGCTGCTCTCCATAAGTGGACTAAACCTGCCCCAACACTTCCAAACCCCTCCATGGCTCCGCTGT	69	plus	SH2D3C	minus	chr9:129555241-129555312	GGCCTCTCGCTGGTCAAGGAGAACTATGCAGAGCTGCTGGAGGATGCCTTCCTGAAGAATGTCACCGCCCAGATCTGCATAGACAAGAAGTGTCCAGATTACACCTGCCCCATCACGTTCTCCTCCCCGGCTGACATCACCATCCTGCTGGACGGCTCCGCCAGCGTGGGCAGCCACAACTTTGACACCACCAA	194	plus	COL6A1	plus	chr21:46246971-46247814	263		yes	YES	YES	done	nothing		below the threshold of detection or not expressed	YES	done	200	194					chimeric transcript not validated or below the threshold of detection	No
7552_E12	chr21_45051294_45051383_m_primer_5race_11.chr21_46247733_46248355_p_primer_5race_41	GM06990,Fetal,	2	AGGCCTTCATCAGCTTGCTCAGCGGCGTGTGCCTCTTGATCTTGAACTGCACCACGGAGCCGTCCTGCCAG	71	plus	SUMO3	minus	chr 21:45058333-45058403	GCTGCTCTCCTCAGATGGCAACTCGCAGGGCGCCACGCCCGCTGCCATCGAGAAGGCCGTGCAGGAAGCCCAGCGGGCAGGCATCGAGATCTTCGTGGTGGTCGTGGGCCGCCAGGTGAATGAGCCCCACATCCGCGTCCTGGTCACCGGCAAGACGGCCGAGTACGACGTGGCCTACGGCGAGAGCCACCTGTTCCGTGTC	202	plus	COL6A1	plus	chr21:46248085-46248271	273		yes	YES	YES	done	75	71	protection of the native exon	YES	done	200	202					chimeric transcript not validated or below the threshold of detection	No
7555_E08	chr21_44389131_44389226_p_primer_3race_24.chr21_45154627_45154715_m_primer_3race_20	GM06990,TertBJ,HepG2,BrHppCFrontLbHypT,OvaPla,BrCereb,HeLaCIS3,Fetal,	8	ATCGTGATGGGACAGGTGGTCGGACTCAGGTATACGCCTACGCCTCCTCCGTGTTCCGGAAGGCAGGAGTGCCGGAAGCGAAGATCCAGTACGCGATCATCGGGACTGGGAGCTGCGAGCTGCTCATGGCGGTTGTTAGT	140	plus	SLC2A11	plus	chr22:22549330-22555056	TACATCGCGGTGCACGTGGTCCCGGACCAGCTCATGGCCTTCGGCGGCTCCAGCGAGCCGTGCGCGCTCTGCAGCCGGCACAGCATCGGCAAGATCG	97	plus	MIF	plus	chr22:22566959-22567055	237		yes	YES	failed	not done	nothing		below the threshold of detection or not expressed	YES	done	100	96					chimeric transcript not validated or below the threshold of detection	No
7556_C12	chr22_19400140_19400260_m_primer_5race_11.chr22_20653283_20653414_m_primer_3race_20	K562,TertBJ,BrHppCFrontLbHypT,OvaPla,BrCereb,Fetal,TesPros,	7	TCCTTCACTTTGCTGGCTACAACAAGCAGAACACAACTCTTGGGGCAACTCAGCTGAGCGAGCGCCCGGCCTGTGTGAAGAAAGAC	86	minus	PI4KA	minus	chr22:19428967-19431914	ACCGTGGTGGCGGTGCTCAACACCATCCACGAAATCGTGTCCGACAGCCTGGATAACGCGCGCTCGCTCCTGCAGGCACGCGGGGTGCCAGCGTTGGTGGCTCTCGTGGCCCCCAGCCAATCGGTACGCGAAGCGAA	137	minus	ARVCF	minus	chr22:18340539-18340757	223		yes	YES	YES	done	nothing		below the threshold of detection or not expressed	YES	done	nothing						chimeric transcript not validated or below the threshold of detection	Yes
7556_F11	chr22_18335002_18335113_m_primer_5race_63.chr22_19428747_19428836_m_primer_3race_32	K562,BrHppCFrontLbHypT,OvaPla,BrCereb,Fetal,	5	CCAAGTCCCACCTGCAGGAATATCTGAACAAACATCAGAACTGGGTATCGGGACTGTCCCAGCACACGGGGCTGGCCGTGGC	82	minus	PI4KA	minus	chr22:19431931-19431993	TGAGCTTGTGCGGAATGTGCGCAATGCACAGGCTCCGCCGCGACCGGGGGCCTGCCTGGAGGAAGACACCGTGGTGGCGGTGCTCAACACCATCCACGAAATCGTGTCCGACAGCCTGGATAACGCGCGCTCGCTCCTGCAGGCACGCGGGGTGCCAGCGTTGGTGGCTCTCGTGGCCT	179	minus	ARVCF	minus	chr22:18340646-18340824	261		yes	YES	YES	done	nothing		below the threshold of detection or not expressed	YES	done	75-100	82	175-200	179			chimeric transcript not validated or below the threshold of detection	No
7556_F12	chr22_19400140_19400260_m_primer_5race_11.chr22_20653283_20653414_m_primer_3race_20	K562,TertBJ,BrHppCFrontLbHypT,OvaPla,BrCereb,Fetal,TesPros,	7	CAATTACCTTGGAAGCGCCAGTATTAGTGACCTGCTGGGTGTAGGTTTGGGGCCATG	57	minus	TOP3B	minus	chr22:20658279-20658335	AGCCGTTAGTGATGTGCCTGAAGCAATCAAGTTCCTGGTCACCTGGCACACCATCGACGCCGATGCTCCAGAGCACAGCCATGTGCTGTGCTGGGCGCCCACGGACCCACCCACAGGCCTCTCCTACTTCTCCAGCATGTACCCGCC	147	minus	PI4KA	minus	chr22:19411570-19412092	204		yes	YES	YES	done	nothing		below the threshold of detection or not expressed	YES	done	150	147					chimeric transcript not validated or below the threshold of detection	No
7556_G05	chr21_36587488_36587739_p_primer_3race_24.chr21_36631900_36632114_p_primer_5race_42	TertBJ,OvaPla,BrCereb,Fetal,	4	AAACAACTGGAAGAATGCATCGAATATGATTTTCTGGAACATCCAGAATGTTAACCAT	58	plus	DOPEY2	plus	chr21:36587686-36587743	GTTTCACATGGACACTGGTGGATATGGAATGGCTTTTTTCTGCGCAATTCACATCCGACCAGGTCAAGTGACTGGAGTTCACCGGTCTCGGCTTTGCCCGAAGTTTTTACATACAAATTCTACTAGTCACACCTGGCCATTCAGTGCA	148	plus	MORC3	plus	chr21:36613997-36627870	206		yes	YES	YES	done	nothing		below the threshold of detection or not expressed	YES	done	nothing						chimeric transcript not validated or below the threshold of detection	No
7563_A11	chr21_43928862_43928959_p_primer_3race_46.chr21_44018511_44018639_m_primer_3race_59	HeLaCIS3,Fetal,	2	AAATGACCAGCAGGAAGAACCCTATACTTGGTTTGCTACCCTTAGTATTTATTACTAACCTCCCTTAAGCAGCAACAGCCT	81	plus	RRP1B	plus	chr21:43928896-43928915	TATAGTCAAAGGTCTGGTAGTTAGATAAGGTCAAGG	36	plus	CSTB	minus	chr21:44018547-44018572	117		yes	YES	YES	done	nothing		below the threshold of detection or not expressed	YES	done	nothing						chimeric transcript not validated or below the threshold of detection	Yes
7556_D11	chr22_18335002_18335113_m_primer_5race_63.chr22_19428747_19428836_m_primer_3race_32	K562,BrHppCFrontLbHypT,OvaPla,BrCereb,Fetal,	5	CCCGGCCTGTGTGAAGAAAGACTACTCCAACTTCATGGCATCCCTGAA	48	minus	PI4KA	minus	chr22:19428941-19428988	TCTGCGCAACCTCTCGCTGGACCGGCGCAACAAAGACCTCATCGGGAGCTACGCCATGGCTGAGCTTGTGCGGAATGTGCGCAATGCACAGGCTCCGCCGCGACCGGGGGCCTGCCTGGAGGAAGACACCGTGGTGGCGGTGCTCAACACCATCCACGAAATCGTGTCCGACAGCCTGGATAACGCGCGCTCGCTCCT	198	minus	ARVCF	minus	chr22:18340687-18341209	246		yes	YES	YES	done	nothing		below the threshold of detection or not expressed	YES	done	50-75	48	200	198	250	246	VALIDATION of the chimeric transcript	Yes
7556_D12	chr22_19400140_19400260_m_primer_5race_11.chr22_20653283_20653414_m_primer_3race_20	K562,TertBJ,BrHppCFrontLbHypT,OvaPla,BrCereb,Fetal,TesPros,	7	ATCTCCTTTGGGCCGTGTCAGACTCCAACCCTGGGATTCTGTGTGGAGAGACATGATAAAATCCAGTCCTTCAAACCAGAGACCTACTGGGTGCTGC	97	minus	TOP3B	minus	chr22:20652999-20653095	CTGCCAGGTTTAAGAACACAGAAGCCATTGGGAACGAAGTGACCCGTCTCGTTCGGTTGGACCCGGGAGCCGTTAGTGATGTGCCTGAAGCAATCAAGTTCCTGGTCACCTGGCACACCATCGACGCCGATGCTCCAGAGCTCAGCCATGTGC	153	minus	PI4KA	minus	chr22:19411631-19412154	250		yes	YES	failed	not done	nothing		below the threshold of detection or not expressed	YES	done	100-110	97	150-175	153	250	250	VALIDATION of the chimeric transcript	Yes
7556_G10	chr21_46376296_46376894_p_primer_3race_42.chr21_46893915_46894079_p_primer_5race_61	TertBJ,BrHppCFrontLbHypT,OvaPla,Fetal,	4	GAGAAGCTCAAGTCCCAGTGGAACAATGATAATCCCCTTTTCAAGAGCGCCACCACGACGGTCATGAACCCCAAGTTTGCTGAGAGTTAGGAGCACTTGGTGAAGACAAGGCCGTCAGGACCCACCATGTCTGCCCCATCACG	143	minus	ITGB2	minus	chr21:45130658-45131105	TGACCAGTAGGATGGTGAAGACCTACGAGAAACTCACCGAGATCATCCCCAAGTCAGCCGTGGGGGAGCTGTCTGAGGACACCATCGACGTGTT	94	minus	SUMO3	minus	chr21:45051349-45143438	237		yes	YES	YES	done	nothing		below the threshold of detection or not expressed	YES	done	150	143	225	237			VALIDATION of the chimeric transcript	No
7553_D04	chr22_17693517_17693633_m_primer_5race_94.chr22_18470967_18471080_p_primer_5race_93	K562,HepG2,	2	CTTGTTCTTCTTGGCATACTGCTTTAATCTGTCACTTTCCACAT	44	minus	HIRA	minus	chr22:17723284-17723311	GGAACCTGGTTTCTGACAAGCAGGACTCACTGGCTCAGTGTGCAGACTTTAGGAGCAGCCTGCCATCCCAGGACGCCATGCTGTGCTCAGGACCGTTAGCCATAATCCAGGGCCGCACCTCCAACTCGGGAAGGCAGGCTGCCCGGCTCTTCTCCGTGCCTCATGTGGTGCAGCAAGAGACCACCCTGGCCTACCTAGAGAACCAGGTGGCAGCAGCACTCACCCTGCAGTCCAGCCACGAGTACCGC	248	minus	HIRA	minus	chr22:17720919-17721642	292		yes	YES	YES	done	nothing		below the threshold of detection or not expressed	YES	done	275-300	292					VALIDATION positive control	Yes
7553_G05	chr22_17693517_17693633_m_primer_5race_94.chr22_18470967_18471080_p_primer_5race_93	K562,HepG2,	2	GCTGGAATCGGAGGTTCTGCCCGATGACTGGTAGCAGCTCCTTCAGCAGCTCCCTCTTCCGCAGACC	67	plus	HIRA	minus	chr22:17699013-17699079	CACTACTGTTGACTCCCACTGGCTTCCAGTGGAGTAGTGAACCGGACCCAGTAAGTCCTTGCATATTTCTCGAAGTCGGTATTCAAACCCTTCGTTTACGAGGTACCGTGCGTAGACGAGGAGCCAATGGCGGTACTCGTGGCTGGACTGCAGGGTGAGTGCTGC	165	plus	HIRA	minus	chr22:17718881-17720954	232		yes	YES	YES	done	nothing		below the threshold of detection or not expressed	YES	done	225-250	232					VALIDATION positive control	Yes
